# Supplementary material for: Inhibition of Cancer Cell Proliferation and Bacterial Growth by Silver(I) Complexes Bearing a CH3-Substituted Thiadiazole-Based Thioamide
Source: Molecules. 2023 Jan 1;28(1):336. doi: 10.3390/molecules28010336 (PMC9823356; doi:10.3390/molecules28010336)
Supplement: Supplementary file 1 [file molecules-28-00336-s001.zip]

Archive with 1 entries (1 files):
- molecules-2102347-supplementary.pdf
